# Supplementary material for: Comparisons of diazotrophic communities in native and agricultural desert ecosystems reveal plants as important drivers in diversity
Source: FEMS Microbiol Ecol. 2015 Dec 24;92(2):fiv166. doi: 10.1093/femsec/fiv166 (PMC4730177; doi:10.1093/femsec/fiv166)
Supplement: Supplementary Data [file fiv166_supplementary_data.zip]

Archive with 1 entries (1 files):
- Supporting_Information.pdf
